# Supplementary material for: Hydrophilic Reduction-Resistant Spin Labels of Pyrrolidine and Pyrroline Series from 3,4-Bis-hydroxymethyl-2,2,5,5-tetraethylpyrrolidine-1-oxyl
Source: Int J Mol Sci. 2024 Jan 26;25(3):1550. doi: 10.3390/ijms25031550 (PMC10855552; doi:10.3390/ijms25031550)
Supplement: Supplementary file 1 [file ijms-25-01550-s001.zip]

Archive with 1 entries (1 files):
- ijms-2771046-SI.pdf
